# Supplementary material for: Computational Investigation of Montelukast and Its Structural Derivatives for Binding Affinity to Dopaminergic and Serotonergic Receptors: Insights from a Comprehensive Molecular Simulation
Source: Pharmaceuticals (Basel). 2025 Apr 10;18(4):559. doi: 10.3390/ph18040559 (PMC12030116; doi:10.3390/ph18040559)
Supplement: Supplementary file 1 [file pharmaceuticals-18-00559-s001.zip]

Archive with 5 entries (5 files):
- Supplementary Data S1 - Montelukast Modifications Strategy.pdf
- Supplementary Data S2 - Complete docking and binding energy results of Montelukast and its modifications against the DRD2 and 5-HT1A receptors.xlsx
- Supplementary Data S3 - Molecular interaction profiles of Montelukast modifications with DRD2 and 5-HT1A receptors.xlsx
- Supplementary Data S4 - ADME properties and CYP inhibition profiles of Montelukast and its derivatives.pdf
- Supplementary Data S5 - Predicted drug-likeness and toxicity profiles of Montelukast derivatives.pdf
