# Supplementary material for: Computational Investigation of Montelukast and Its Structural Derivatives for Binding Affinity to Dopaminergic and Serotonergic Receptors: Insights from a Comprehensive Molecular Simulation
Source: Pharmaceuticals (Basel). 2025 Apr 10;18(4):559. doi: 10.3390/ph18040559 (PMC12030116; doi:10.3390/ph18040559)
Supplement: Supplementary file 1 [file pharmaceuticals-18-00559-s001.zip › Supplementary Data S2 - Complete docking and binding energy results of Montelukast and its modifications against the DRD2 and 5-HT1A receptors.xlsx]

## Sheet: MLK_DRD2
Complex	HADDOCK Score	Binding affinity ΔG (kcal/mol)	IC₅₀ (nM)	ΔGscore	Cluster size	RMSD	Van der Waals energy	Electrostatic energy	Desolvation energy	Restraints violation energy	Buried surface area	Z-score
MLK_DRD2	-43.7 +/- 4.7	-8.26	756.96	114.99	7	0.7 +/- 0.0	-36.1 +/- 1.9	-25.1 +/- 1.0	-11.7 +/- 0.4	66.6 +/- 29.6	833.9 +/- 36.3	-1.9
MLK_MOD-1_DRD2	-26.7 +/- 2.4	-7.98	991.71	118.93	4	1.5 +/- 0.0	-19.2 +/- 0.7	-25.4 +/- 1.2	-8.0 +/- 0.3	31.3 +/- 29.9	534.8 +/- 19.5	-1.4
MLK_MOD-10_DRD2	-39.3 +/- 1.0	-8.82	397.06	104.92	11	0.6 +/- 0.0	-29.4 +/- 0.5	-1.8 +/- 4.4	-14.3 +/- 0.4	45.5 +/- 4.0	1011.1 +/- 12.5	-1.8
MLK_MOD-11_DRD2	-39.2 +/- 0.7	-9.4	236.53	96.36	6	0.5 +/- 0.0	-29.2 +/- 2.4	-6.5 +/- 2.8	-14.9 +/- 0.4	55.3 +/- 19.9	1033.9 +/- 24.1	-2.0
MLK_MOD-12_DRD2	-37.9 +/- 1.0	-9.64	175.78	90.01	4	0.4 +/- 0.1	-28.8 +/- 1.4	-30.7 +/- 10.5	-8.8 +/- 0.6	27.6 +/- 21.5	970.7 +/- 47.9	-1.3
MLK_MOD-13_DRD2	-38.0 +/- 2.2	-10.02	112.92	73.70	14	0.6 +/- 0.0	-29.6 +/- 1.4	-61.9 +/- 5.2	-7.6 +/- 0.2	54.3 +/- 19.5	986.4 +/- 22.7	-1.5
MLK_MOD-14_DRD2	-37.0 +/- 1.3	-7.68	1372.9	129.11	5	1.8 +/- 0.0	-30.6 +/- 0.6	-1.8 +/- 2.3	-14.2 +/- 0.6	79.6 +/- 19.5	794.1 +/- 7.6	-1.5
MLK_MOD-15_DRD2	-37.1 +/- 2.5	-9.85	132.72	84.36	16	0.7 +/- 0.0	-31.0 +/- 0.4	-49.5 +/- 10.9	-7.3 +/- 1.1	61.0 +/- 35.6	980.9 +/- 12.5	-1.9
MLK_MOD-16_DRD2	-27.2 +/- 1.3	-7.53	1668.44	132.35	8	0.9 +/- 0.0	-15.6 +/- 1.2	-4.6 +/- 0.8	-11.5 +/- 0.3	3.1 +/- 1.0	611.8 +/- 10.4	-1.6
MLK_MOD-17_DRD2	-30.0 +/- 2.7	-8.09	876.95	129.04	5	1.0 +/- 0.0	-33.6 +/- 1.1	-11.5 +/- 1.8	-5.9 +/- 1.4	107.1 +/- 10.6	913.9 +/- 22.3	-1.3
MLK_MOD-18_DRD2	-39.2 +/- 0.7	-9.4	236.53	96.36	6	0.5 +/- 0.0	-29.2 +/- 2.4	-6.5 +/- 2.8	-14.9 +/- 0.4	55.3 +/- 19.9	1033.9 +/- 24.1	-2.4
MLK_MOD-19_DRD2	-42.7 +/- 0.5	-8.94	355.58	101.88	9	1.4 +/- 0.0	-31.3 +/- 0.5	-4.1 +/- 2.6	-15.6 +/- 0.8	45.7 +/- 2.5	1052.8 +/- 22.4	-1.8
MLK_MOD-2_DRD2	-28.0 +/- 1.2	-9.23	289.01	94.85	4	0.7 +/- 0.0	-26.3 +/- 0.4	-12.8 +/- 1.9	-9.8 +/- 0.6	93.9 +/- 10.3	911.5 +/- 7.9	-1.1
MLK_MOD-20_DRD2	-38.7 +/- 1.3	-8.57	521.18	109.45	8	1.0 +/- 0.0	-30.1 +/- 2.1	-12.1 +/- 2.6	-12.6 +/- 0.7	52.3 +/- 18.2	1008.6 +/- 13.3	-1.9
MLK_MOD-21_DRD2	-40.3 +/- 1.2	-9.06	319.68	100.03	11	0.8 +/- 0.1	-35.6 +/- 0.5	-39.7 +/- 21.6	-8.0 +/- 1.2	71.9 +/- 22.2	966.4 +/- 23.5	-2.2
MLK_MOD-22_DRD2	-38.4 +/- 1.7	-10.11	102.67	76.13	4	1.0 +/- 0.0	-28.4 +/- 1.9	-39.3 +/- 10.9	-10.9 +/- 0.8	48.3 +/- 29.6	967.0 +/- 33.1	-1.0
MLK_MOD-23_DRD2	-34.7 +/- 3.7	-8.7	438.22	105.83	4	1.1 +/- 0.0	-27.7 +/- 1.0	-0.8 +/- 2.7	-10.7 +/- 1.1	37.6 +/- 21.6	809.1 +/- 18.9	-2.1
MLK_MOD-24_DRD2	-41.0 +/- 3.4	-9.28	263.79	97.7	4	1.1 +/- 0.0	-35.4 +/- 0.6	23.3 +/- 15.4	-13.7 +/- 0.8	57.5 +/- 20.0	1008.4 +/- 52.8	-1.2
MLK_MOD-25_DRD2	-32.8 +/- 0.6	-9.02	332.87	99.04	4	1.0 +/- 0.0	-27.7 +/- 0.8	0.4 +/- 3.3	-7.1 +/- 0.3	19.9 +/- 14.8	877.3 +/- 14.6	-2.4
MLK_MOD-26_DRD2	-31.5 +/- 4.1	-8.26	756.96	115.86	4	0.9 +/- 0.0	-29.9 +/- 1.3	-58.9 +/- 13.8	-5.2 +/- 0.5	95.1 +/- 24.6	811.2 +/- 22.0	-1.6
MLK_MOD-27_DRD2	-41.9 +/- 0.7	-10.61	59.78	66.57	7	0.6 +/- 0.0	-33.7 +/- 1.4	27.4 +/- 13.2	-16.0 +/- 1.4	50.6 +/- 13.5	1205.9 +/- 27.5	-1.3
MLK_MOD-28_DRD2	-32.8 +/- 2.0	-9.61	181.3	84.33	8	0.6 +/- 0.0	-29.9 +/- 0.7	-52.1 +/- 6.2	-8.4 +/- 0.7	106.1 +/- 35.9	1011.3 +/- 6.1	-2.0
MLK_MOD-29_DRD2	-39.2 +/- 2.9	-9.71	160.78	89.16	6	0.2 +/- 0.1	-32.7 +/- 1.3	-27.3 +/- 15.1	-9.3 +/- 0.4	55.7 +/- 19.3	982.2 +/- 14.0	-2.2
MLK_MOD-3_DRD2	-38.3 +/- 1.8	-9.91	125.53	76.91	12	0.7 +/- 0.0	-30.9 +/- 0.8	-57.8 +/- 9.0	-8.2 +/- 0.2	65.1 +/- 21.7	998.3 +/- 13.2	-1.8
MLK_MOD-30_DRD2	-39.1 +/- 2.3	-9.68	166.06	89.41	8	0.4 +/- 0.2	-35.5 +/- 1.3	13.3 +/- 2.8	-12.4 +/- 0.9	74.8 +/- 35.6	1135.5 +/- 35.6	-2.8
MLK_MOD-31_DRD2	-50.9 +/- 2.5	-9.73	155.61	86.36	5	0.2 +/- 0.2	-33.0 +/- 0.2	3.2 +/- 3.0	-20.5 +/- 0.4	23.6 +/- 20.5	1160.8 +/- 19.4	-2.1
MLK_MOD-32_DRD2	-38.1 +/- 1.1	-9.3	258.71	92.80	8	1.4 +/- 0.0	-29.9 +/- 0.7	4.5 +/- 1.9	-16.4 +/- 0.4	77.8 +/- 19.0	1109.8 +/- 25.4	-1.3
MLK_MOD-33_DRD2	-42.1 +/- 1.1	-9.97	119.5	82.14	4	2.0 +/- 0.0	-33.8 +/- 0.5	12.2 +/- 9.7	-13.2 +/- 0.4	36.2 +/- 2.5	1129.3 +/- 13.6	-2.1
MLK_MOD-34_DRD2	-39.6 +/- 3.0	-7.94	1032.49	120.84	6	1.0 +/- 0.0	-32.4 +/- 1.7	-19.2 +/- 4.3	-13.0 +/- 0.3	77.2 +/- 45.7	929.3 +/- 21.5	-1.4
MLK_MOD-35_DRD2	-31.7 +/- 0.9	-8.19	789.95	117.39	10	0.7 +/- 0.0	-30.9 +/- 0.9	-17.4 +/- 2.1	-9.6 +/- 0.4	104.5 +/- 5.4	917.3 +/- 23.4	-2.1
MLK_MOD-36_DRD2	-37.9 +/- 2.6	-9.79	140.14	78.87	4	0.8 +/- 0.0	-31.5 +/- 1.8	-32.2 +/- 7.8	-9.8 +/- 0.3	66.6 +/- 30.5	985.2 +/- 19.8	-1.3
MLK_MOD-37_DRD2	-38.7 +/- 4.1	-10.06	108.32	71.25	4	0.5 +/- 0.0	-30.9 +/- 0.9	-71.3 +/- 4.1	-7.9 +/- 0.7	71.9 +/- 35.5	1010.5 +/- 24.1	-1.9
MLK_MOD-38_DRD2	-33.6 +/- 3.4	-8.18	797.99	116.24	4	0.7 +/- 0.0	-23.9 +/- 2.7	-1.8 +/- 2.9	-13.8 +/- 0.9	42.2 +/- 26.2	786.7 +/- 32.0	-1.4
MLK_MOD-39_DRD2	-37.3 +/- 0.5	-8.91	365.66	101.47	4	0.8 +/- 0.0	-29.8 +/- 1.7	-4.8 +/- 4.7	-14.0 +/- 0.5	69.6 +/- 21.2	1009.8 +/- 20.7	-2.4
MLK_MOD-4_DRD2	-43.1 +/- 2.5	-9.76	147.89	89.17	5	0.4 +/- 0.1	-35.1 +/- 1.5	37.3 +/- 6.3	-14.6 +/- 0.7	29.1 +/- 15.5	1043.2 +/- 26.9	-1.7
MLK_MOD-40_DRD2	-33.7 +/- 1.8	-8.39	592.99	120.01	5	0.6 +/- 0.1	-19.0 +/- 1.1	-1.0 +/- 2.5	-15.1 +/- 0.9	5.6 +/- 1.7	811.5 +/- 32.1	-1.7
MLK_MOD-41_DRD2	-26.1 +/- 1.8	-7.67	1389.14	126.97	4	1.9 +/- 0.0	-15.2 +/- 1.5	-0.3 +/- 0.3	-12.5 +/- 0.4	16.6 +/- 25.9	554.5 +/- 33.6	-1.4
MLK_MOD-42_DRD2	-45.3 +/- 0.9	-10.29	82.61	70.55	17	0.8 +/- 0.0	-40.5 +/- 2.2	-25.8 +/- 4.9	-9.4 +/- 0.7	72.3 +/- 21.3	1092.7 +/- 23.0	-1.4
MLK_MOD-43_DRD2	-46.0 +/- 3.2	-11.22	33.89	41.05	4	0.3 +/- 0.2	-36.1 +/- 2.2	-125.0 +/- 13.2	-6.6 +/- 0.9	91.4 +/- 6.0	1083.8 +/- 25.6	-2.1
MLK_MOD-44_DRD2	-34.0 +/- 1.9	-8.7	438.22	102.81	5	0.8 +/- 0.0	-25.7 +/- 1.4	-10.4 +/- 3.1	-8.6 +/- 0.3	13.4 +/- 13.1	813.0 +/- 12.4	-1.8
MLK_MOD-45_DRD2	-31.4 +/- 3.8	-8.35	609.99	116.53	4	0.8 +/- 0.1	-32.4 +/- 1.7	-4.0 +/- 17.4	-8.8 +/- 1.3	102.4 +/- 5.3	911.6 +/- 22.1	-1.9
MLK_MOD-46_DRD2	-32.3 +/- 2.2	-9.03	329.67	93.63	5	1.9 +/- 0.0	-25.5 +/- 3.7	-27.6 +/- 0.6	-8.0 +/- 0.1	40.0 +/- 18.8	804.7 +/- 24.2	-1.5
MLK_MOD-47_DRD2	-38.3 +/- 1.3	-9.51	211.19	91.45	9	0.9 +/- 0.0	-33.7 +/- 1.0	-8.1 +/- 6.0	-8.7 +/- 0.2	49.8 +/- 12.4	1015.8 +/- 19.6	-2.0
MLK_MOD-48_DRD2	-34.8 +/- 1.1	-8.94	355.58	107.10	5	0.6 +/- 0.0	-29.1 +/- 0.8	-12.6 +/- 6.0	-8.4 +/- 0.6	39.3 +/- 0.7	930.4 +/- 25.7	-1.3
MLK_MOD-49_DRD2	-34.5 +/- 2.0	-8.78	411.48	109.02	5	0.5 +/- 0.0	-35.7 +/- 1.9	-4.7 +/- 20.7	-11.3 +/- 0.5	129.7 +/- 21.1	1015.0 +/- 14.9	-1.9
MLK_MOD-5_DRD2	-40.5 +/- 4.5	-9.35	243.8	99.24	4	0.7 +/- 0.1	-33.0 +/- 1.2	28.3 +/- 1.9	-12.6 +/- 0.4	23.7 +/- 36.6	1092.4 +/- 40.4	-2.1
MLK_MOD-50_DRD2	-39.0 +/- 4.4	-9.55	202.74	86.48	4	0.7 +/- 0.0	-32.6 +/- 2.6	-9.9 +/- 1.7	-8.4 +/- 0.4	29.9 +/- 25.8	864.1 +/- 9.8	-1.9
MLK_MOD-6_DRD2	-37.7 +/- 3.8	-9.47	219.5	100.55	6	0.2 +/- 0.1	-31.9 +/- 1.7	30.2 +/- 3.0	-12.4 +/- 0.1	36.4 +/- 19.7	1114.2 +/- 19.0	-1.7
MLK_MOD-7_DRD2	-35.9 +/- 0.7	-9.28	263.79	110	7	0.6 +/- 0.1	-35.4 +/- 0.7	55.7 +/- 10.7	-13.0 +/- 1.0	69.0 +/- 18.6	1093.1 +/- 23.0	-1.3
MLK_MOD-8_DRD2	-38.8 +/- 0.9	-9.05	322.53	104.9	5	1.0 +/- 0.0	-29.3 +/- 2.0	-2.1 +/- 6.7	-14.9 +/- 0.4	55.8 +/- 18.5	996.4 +/- 28.8	-1.6
MLK_MOD-9_DRD2	-36.3 +/- 1.8	-8.8	404.74	114.67	4	0.8 +/- 0.0	-31.5 +/- 1.6	-7.3 +/- 2.4	-11.2 +/- 1.0	70.8 +/- 22.4	997.2 +/- 40.3	-1.7
Haloperidol_DRD2	-41.0 +/- 1.1	-9.82	135.9	74.5	26	0.2 +/- 0.1	-28.7 +/- 0.8	-58.8 +/- 3.9	-12.8 +/- 0.4	64.7 +/- 15.4	832.1 +/- 8.6	-1.7

## Sheet: MLK_5-HT1A
Complex	Binding affinity ΔG (kcal/mol)	IC₅₀ (nM)	ΔGscore	Cluster size	RMSD	Van der Waals energy	Electrostatic energy	Desolvation energy	Restraints violation energy	Buried surface area	Z-score
MLK_5-HT1A	-9.71	148.32	81.22	5	0.2 +/- 0.2	-28.7 +/- 2.2	-49.5 +/- 10.1	-11.8 +/- 0.5	2.1 +/- 0.8	834.4 +/- 31.7	-1.6
MLK_MOD-1_5-HT1A	-10.74	53	60.13	11	0.4 +/- 0.2	-31.1 +/- 2.0	-46.7 +/- 6.4	-14.3 +/- 0.4	2.4 +/- 1.1	1009.5 +/- 12.2	-1.8
MLK_MOD-10_5-HT1A	-9.92	122.14	78.09	16	0.3 +/- 0.2	-33.6 +/- 0.9	-11.1 +/- 2.8	-15.8 +/- 0.4	25.5 +/- 6.6	1032.0 +/- 12.3	-2.0
MLK_MOD-11_5-HT1A	-9.44	205.62	90.99	5	0.3 +/- 0.2	-33.2 +/- 2.7	-16.8 +/- 6.5	-13.5 +/- 0.6	20.3 +/- 18.4	997.7 +/- 11.4	-1.5
MLK_MOD-12_5-HT1A	-10.64	59.25	64.37	69	0.2 +/- 0.2	-30.9 +/- 0.8	-84.8 +/- 7.3	-9.4 +/- 0.3	5.0 +/- 1.2	931.1 +/- 6.0	-2.2
MLK_MOD-13_5-HT1A	-9.84	130.2	86.15	11	0.4 +/- 0.3	-33.6 +/- 0.6	-14.9 +/- 5.2	-13.0 +/- 0.3	38.7 +/- 2.0	1032.8 +/- 13.1	-1.8
MLK_MOD-14_5-HT1A	-9.03	274.53	107.57	15	0.7 +/- 0.1	-30.1 +/- 0.9	13.0 +/- 1.7	-10.6 +/- 0.4	7.8 +/- 11.1	913.8 +/- 30.4	-1.5
MLK_MOD-15_5-HT1A	-10.18	93.58	77.14	57	0.3 +/- 0.2	-27.6 +/- 1.4	-61.4 +/- 13.1	-12.1 +/- 0.3	3.2 +/- 1.1	890.6 +/- 33.1	-1.6
MLK_MOD-16_5-HT1A	-10.44	71.5	70.1	18	0.2 +/- 0.1	-31.5 +/- 0.8	-22.6 +/- 0.6	-12.7 +/- 0.2	22.9 +/- 2.4	1031.7 +/- 4.0	-2.6
MLK_MOD-17_5-HT1A	-10.14	96.92	72.76	53	0.4 +/- 0.2	-35.9 +/- 1.3	-18.3 +/- 7.7	-13.0 +/- 0.8	18.8 +/- 16.0	1052.6 +/- 18.9	-2.0
MLK_MOD-18_5-HT1A	-9.88	125.92	81.23	12	0.7 +/- 0.1	-30.7 +/- 0.4	9.6 +/- 1.4	-15.7 +/- 0.5	5.0 +/- 0.6	1035.2 +/- 5.7	-1.4
MLK_MOD-19_5-HT1A	-10.12	98.93	73.13	25	0.3 +/- 0.2	-34.2 +/- 1.4	-10.4 +/- 4.5	-15.8 +/- 0.6	17.8 +/- 9.4	1043.2 +/- 13.0	-1.9
MLK_MOD-2_5-HT1A	-10.45	71.05	69.97	10	0.4 +/- 0.2	-32.5 +/- 1.5	-16.9 +/- 3.5	-12.4 +/- 0.3	16.6 +/- 11.7	1014.7 +/- 31.6	-1.9
MLK_MOD-20_5-HT1A	-9.65	156.95	82.81	39	0.3 +/- 0.1	-33.8 +/- 1.7	-6.7 +/- 8.4	-14.2 +/- 1.2	20.6 +/- 16.3	1086.1 +/- 18.0	-1.7
MLK_MOD-21_5-HT1A	-10.76	51.59	59.32	30	0.3 +/- 0.2	-33.8 +/- 0.6	-55.8 +/- 0.3	-12.5 +/- 0.9	7.5 +/- 2.8	1027.2 +/- 23.0	-2.2
MLK_MOD-22_5-HT1A	-10.32	81.76	68.41	15	0.4 +/- 0.1	-30.4 +/- 0.3	11.3 +/- 2.5	-17.7 +/- 0.3	2.2 +/- 0.3	1066.3 +/- 15.0	-2.0
MLK_MOD-23_5-HT1A	-10.21	90.84	71.68	4	0.2 +/- 0.1	-31.5 +/- 0.9	10.9 +/- 5.5	-16.9 +/- 1.0	3.6 +/- 2.3	1074.1 +/- 7.2	-1.8
MLK_MOD-24_5-HT1A	-11.04	39.81	47.54	67	0.3 +/- 0.2	-31.2 +/- 0.6	-117.5 +/- 6.1	-10.6 +/- 0.8	4.6 +/- 0.9	965.9 +/- 18.2	-1.5
MLK_MOD-25_5-HT1A	-10.04	106.6	73.82	110	0.4 +/- 0.1	-23.0 +/- 0.7	-70.9 +/- 6.8	-9.4 +/- 0.9	1.8 +/- 1.6	853.1 +/- 40.7	-1.5
MLK_MOD-26_5-HT1A	-9.14	247.99	108.24	37	0.6 +/- 0.1	-36.0 +/- 3.3	-3.0 +/- 10.8	-8.9 +/- 0.7	20.6 +/- 20.4	956.5 +/- 29.7	-1.2
MLK_MOD-27_5-HT1A	-10.25	87.66	68.14	88	0.4 +/- 0.1	-35.3 +/- 1.6	-35.5 +/- 15.3	-11.3 +/- 0.6	1.6 +/- 1.6	996.4 +/- 39.2	-1.0
MLK_MOD-28_5-HT1A	-9.6	166.07	92.85	13	0.5 +/- 0.3	-36.6 +/- 2.0	-2.8 +/- 6.6	-12.2 +/- 0.4	37.4 +/- 2.2	1026.4 +/- 7.7	-2.2
MLK_MOD-29_5-HT1A	-9.79	135.7	98.43	10	0.7 +/- 0.0	-36.2 +/- 1.1	-10.6 +/- 1.0	-11.9 +/- 1.0	22.5 +/- 11.9	1051.1 +/- 26.6	-1.5
MLK_MOD-3_5-HT1A	-9.45	203.42	97.14	14	0.3 +/- 0.2	-35.5 +/- 1.1	-0.3 +/- 4.7	-11.7 +/- 0.6	36.8 +/- 0.8	1018.2 +/- 6.0	-1.9
MLK_MOD-30_5-HT1A	-9.04	272.92	102.04	12	0.2 +/- 0.1	-36.0 +/- 1.7	-9.1 +/- 13.0	-10.6 +/- 0.2	27.8 +/- 15.3	954.6 +/- 7.4	-1.5
MLK_MOD-31_5-HT1A	-10.34	80.63	76.38	4	0.2 +/- 0.1	-38.8 +/- 2.0	20.2 +/- 1.1	-16.7 +/- 0.3	37.2 +/- 24.2	1190.5 +/- 24.2	-1.7
MLK_MOD-32_5-HT1A	-10.11	100.1	72.17	30	0.3 +/- 0.2	-32.3 +/- 1.6	-15.0 +/- 4.9	-13.9 +/- 0.9	9.2 +/- 5.8	992.6 +/- 15.4	-1.5
MLK_MOD-33_5-HT1A	-10.03	108.23	75.89	54	0.4 +/- 0.1	-35.4 +/- 0.9	-16.8 +/- 7.6	-12.9 +/- 0.9	28.2 +/- 10.3	1025.4 +/- 16.5	-1.9
MLK_MOD-34_5-HT1A	-9.76	139.52	75.86	25	0.3 +/- 0.2	-37.7 +/- 0.4	-61.8 +/- 7.0	-12.5 +/- 0.5	1.3 +/- 0.7	1070.7 +/- 16.7	-2.3
MLK_MOD-35_5-HT1A	-10.08	102.78	73.61	58	0.8 +/- 0.0	-33.6 +/- 0.4	-3.0 +/- 9.2	-14.6 +/- 1.3	4.4 +/- 3.2	1042.0 +/- 37.1	-1.2
MLK_MOD-36_5-HT1A	-9.2	236.13	91.79	12	0.2 +/- 0.2	-38.4 +/- 0.1	-48.2 +/- 2.0	-10.5 +/- 0.5	35.9 +/- 0.5	968.1 +/- 13.3	-1.8
MLK_MOD-37_5-HT1A	-9.15	247.06	105.92	17	0.3 +/- 0.2	-36.5 +/- 0.7	25.2 +/- 4.1	-11.1 +/- 0.4	14.7 +/- 8.2	1061.7 +/- 19.5	-1.5
MLK_MOD-38_5-HT1A	-10.43	71.95	64.67	17	0.4 +/- 0.2	-33.3 +/- 1.1	-37.9 +/- 5.4	-14.2 +/- 1.1	1.8 +/- 0.4	1048.7 +/- 7.8	-1.7
MLK_MOD-39_5-HT1A	-10.11	100.1	71.93	15	0.3 +/- 0.2	-30.9 +/- 0.7	-2.8 +/- 3.4	-16.5 +/- 0.8	5.2 +/- 1.1	1033.9 +/- 11.8	-2.3
MLK_MOD-4_5-HT1A	-9.56	183.99	92.47	4	0.5 +/- 0.1	-39.8 +/- 0.6	5.2 +/- 6.6	-15.0 +/- 0.4	22.0 +/- 12.7	1057.8 +/- 10.7	-2.1
MLK_MOD-40_5-HT1A	-9.5	193.62	93.09	11	0.4 +/- 0.1	-30.1 +/- 0.3	-0.2 +/- 3.2	-18.4 +/- 0.6	34.4 +/- 2.0	972.8 +/- 21.2	-1.3
MLK_MOD-41_5-HT1A	-10.4	74.86	71.85	7	0.6 +/- 0.0	-31.3 +/- 0.7	-13.5 +/- 3.6	-12.1 +/- 0.9	18.1 +/- 13.9	978.7 +/- 28.1	-1.6
MLK_MOD-42_5-HT1A	-10.97	42.67	52.15	5	0.2 +/- 0.1	-38.2 +/- 0.8	-2.2 +/- 20.7	-17.4 +/- 1.1	7.8 +/- 11.7	1136.7 +/- 25.3	-1.8
MLK_MOD-43_5-HT1A	-10.42	73.42	63.37	28	0.1 +/- 0.0	-30.2 +/- 1.4	-21.1 +/- 0.5	-11.2 +/- 0.1	26.7 +/- 11.4	871.1 +/- 12.4	-1.6
MLK_MOD-44_5-HT1A	-10.17	93.99	77.06	20	0.3 +/- 0.2	-32.1 +/- 0.8	-6.7 +/- 3.0	-12.8 +/- 0.5	22.7 +/- 4.1	1009.2 +/- 1.9	-2.4
MLK_MOD-45_5-HT1A	-9.74	143.12	92.63	8	0.4 +/- 0.2	-34.1 +/- 0.6	10.7 +/- 6.3	-12.9 +/- 0.2	40.5 +/- 0.8	1029.7 +/- 10.1	-1.7
MLK_MOD-46_5-HT1A	-9.87	126.26	85.42	8	0.3 +/- 0.2	-34.1 +/- 1.3	-3.4 +/- 2.0	-12.8 +/- 0.5	46.7 +/- 10.8	1033.2 +/- 14.9	-1.8
MLK_MOD-47_5-HT1A	-9.71	148.32	78.59	27	0.3 +/- 0.2	-28.7 +/- 0.7	-33.1 +/- 15.8	-13.2 +/- 1.4	2.7 +/- 0.8	965.2 +/- 31.7	-1.4
MLK_MOD-48_5-HT1A	-9.84	130.2	81.12	43	0.5 +/- 0.1	-31.4 +/- 0.5	-35.5 +/- 6.4	-10.7 +/- 0.4	4.9 +/- 0.1	868.9 +/- 10.5	-1.2
MLK_MOD-49_5-HT1A	-10.33	80.98	82.47	13	0.5 +/- 0.0	-30.2 +/- 2.6	-3.7 +/- 5.3	-12.1 +/- 1.4	35.5 +/- 13.3	1068.1 +/- 26.1	-1.5
MLK_MOD-5_5-HT1A	-9.29	236.35	94.40	4	0.8 +/- 0.1	-25.9 +/- 1.2	0.8 +/- 7.7	-15.8 +/- 0.9	5.5 +/- 1.8	949.9 +/- 27.5	-1.7
MLK_MOD-50_5-HT1A	-9.89	124.49	90.99	11	0.2 +/- 0.1	-37.7 +/- 1.7	22.1 +/- 3.0	-12.2 +/- 0.3	47.2 +/- 6.2	1084.0 +/- 23.2	-1.4
MLK_MOD-6_5-HT1A	-9.67	154.88	88.51	9	0.8 +/- 0.1	-30.4 +/- 0.7	-19.8 +/- 3.1	-11.7 +/- 0.4	39.2 +/- 1.4	946.9 +/- 3.5	-1.6
MLK_MOD-7_5-HT1A	-10.13	98.72	84.12	49	0.3 +/- 0.2	-31.9 +/- 0.8	-13.4 +/- 4.5	-18.9 +/- 0.4	4.0 +/- 1.8	1054.6 +/- 16.3	-1.5
MLK_MOD-8_5-HT1A	-10.24	88.9	71.96	33	0.8 +/- 0.1	-29.6 +/- 0.8	-53.7 +/- 15.5	-13.8 +/- 1.0	43.8 +/- 10.3	951.3 +/- 16.1	-1.5
MLK_MOD-9_5-HT1A	-8.74	353.23	114.21	6	0.4 +/- 0.1	-32.8 +/- 0.5	10.8 +/- 5.2	-9.8 +/- 0.2	3.4 +/- 1.1	1040.2 +/- 4.8	-1.7
Buspirone_5-HT1A	-8.3	551.99	115.01	20	0.2 +/- 0.2	-34.3 +/- 0.3	-3.8 +/- 2.4	-13.2 +/- 0.1	32.8 +/- 0.4	727.1 +/- 1.0	-1.7
