# Supplementary material for: Computational Investigation of Montelukast and Its Structural Derivatives for Binding Affinity to Dopaminergic and Serotonergic Receptors: Insights from a Comprehensive Molecular Simulation
Source: Pharmaceuticals (Basel). 2025 Apr 10;18(4):559. doi: 10.3390/ph18040559 (PMC12030116; doi:10.3390/ph18040559)
Supplement: Supplementary file 1 [file pharmaceuticals-18-00559-s001.zip › Supplementary Data S3 - Molecular interaction profiles of Montelukast modifications with DRD2 and 5-HT1A receptors.xlsx]

## Sheet: MLK_DRD2
Complex	CC	CO	CN	CX	OO	OX	NO	NN	NX	XX
MLK_DRD2	1985	751	624	70	59	20	72	13	22	0
MLK_MOD-1_DRD2	1813	558	439	24	40	2	55	19	2	0
MLK_MOD-2_DRD2	2762	1062	768	0	82	1	103	23	0	0
MLK_MOD-3_DRD2	2791	1139	868	129	92	33	105	29	27	1
MLK_MOD-4_DRD2	3554	1317	1007	53	118	5	148	49	5	0
MLK_MOD-5_DRD2	3192	1321	803	124	114	36	127	25	26	0
MLK_MOD-6_DRD2	3244	1433	825	36	143	8	153	25	0	0
MLK_MOD-7_DRD2	3319	1511	888	14	163	0	167	25	0	0
MLK_MOD-8_DRD2	2677	1181	768	4	114	0	112	18	0	0
MLK_MOD-9_DRD2	2594	1250	807	1	136	1	155	39	0	0
MLK_MOD-10_DRD2	2653	1107	848	2	77	1	123	39	0	0
MLK_MOD-11_DRD2	2915	1275	794	0	116	1	108	17	0	0
MLK_MOD-12_DRD2	2815	1262	858	25	127	0	127	23	1	0
MLK_MOD-13_DRD2	2796	1124	865	138	93	32	102	28	27	1
MLK_MOD-14_DRD2	1818	667	580	0	46	0	70	20	0	0
MLK_MOD-15_DRD2	2885	1251	857	3	129	1	124	28	0	0
MLK_MOD-16_DRD2	1648	559	388	141	45	25	52	11	25	0
MLK_MOD-17_DRD2	1879	951	744	86	113	29	141	37	25	2
MLK_MOD-18_DRD2	2915	1275	794	0	116	1	108	17	0	0
MLK_MOD-19_DRD2	2713	1109	862	0	78	1	122	40	0	0
MLK_MOD-20_DRD2	2546	1094	1030	0	72	0	180	87	0	0
MLK_MOD-21_DRD2	2741	1138	978	3	90	0	121	49	2	0
MLK_MOD-22_DRD2	3183	1299	881	17	115	5	135	37	0	0
MLK_MOD-23_DRD2	2613	975	891	0	64	0	114	45	0	0
MLK_MOD-24_DRD2	2951	1261	911	3	105	0	146	40	0	0
MLK_MOD-25_DRD2	2802	1063	888	69	73	25	128	46	22	0
MLK_MOD-26_DRD2	1778	838	666	0	76	0	113	33	0	0
MLK_MOD-27_DRD2	3813	1400	1074	315	105	77	159	48	74	4
MLK_MOD-28_DRD2	2805	1120	868	8	86	0	105	27	0	0
MLK_MOD-29_DRD2	2907	1248	845	59	130	18	144	24	18	0
MLK_MOD-30_DRD2	3354	1387	988	33	114	7	154	51	1	0
MLK_MOD-31_DRD2	3167	1259	819	24	103	2	104	12	0	0
MLK_MOD-32_DRD2	2984	1182	947	3	77	0	115	36	1	0
MLK_MOD-33_DRD2	3515	1418	968	33	113	6	149	42	2	0
MLK_MOD-34_DRD2	1926	740	799	0	44	0	93	49	0	0
MLK_MOD-35_DRD2	2080	862	778	0	61	1	96	36	0	0
MLK_MOD-36_DRD2	3043	1180	950	11	82	0	135	57	0	0
MLK_MOD-37_DRD2	2886	1116	854	2	85	0	95	23	0	0
MLK_MOD-38_DRD2	2082	690	536	0	46	0	54	10	0	0
MLK_MOD-39_DRD2	2627	1103	863	103	73	29	119	38	24	0
MLK_MOD-40_DRD2	2217	970	529	19	104	5	108	8	0	0
MLK_MOD-41_DRD2	1775	528	410	13	32	1	45	11	0	0
MLK_MOD-42_DRD2	3427	1349	1071	3	101	2	103	24	2	0
MLK_MOD-43_DRD2	3193	1393	1118	22	100	2	123	25	0	0
MLK_MOD-44_DRD2	2458	862	722	68	47	21	78	24	24	0
MLK_MOD-45_DRD2	2097	961	711	0	81	0	98	16	0	0
MLK_MOD-46_DRD2	2603	929	812	0	49	0	104	43	0	0
MLK_MOD-47_DRD2	3096	1384	994	14	107	5	159	59	0	0
MLK_MOD-48_DRD2	2630	1259	886	25	117	2	158	57	0	0
MLK_MOD-49_DRD2	2362	1087	803	0	102	0	105	14	0	0
MLK_MOD-50_DRD2	3010	1131	828	0	79	0	99	24	0	0
Haloperidol_DRD2	2782	945	700	173	61	42	79	25	38	1
Note:
CC: Carbon-carbon interaction
CO: Carbon-oxygen interaction
CN: Carbon-nitrogen interaction
CX: Carbon-any heavy atom interaction
OO: Oxygen-oxygen interaction
OX: Oxygen-any heavy atom interaction
NO: Nitrogen-oxygen interaction
NN: Nitrogen-nitrogen interaction
NX: Nitrogen-any heavy atom interaction
XX: Any heavy-heavy atom interaction

## Sheet: MLK_5-HT1A
Complex	CC	CO	CN	CX	OO	OX	NO	NN	NX	XX
MLK_5-HT1A	2636	1001	730	127	81	34	77	12	19	2
MLK_MOD-1_5-HT1A	3568	1345	953	71	113	2	115	22	2	0
MLK_MOD-2_5-HT1A	3531	1510	973	74	123	8	130	25	3	0
MLK_MOD-3_5-HT1A	3012	1332	842	101	129	28	130	26	16	0
MLK_MOD-4_5-HT1A	3265	1303	1010	42	114	7	143	56	3	0
MLK_MOD-5_5-HT1A	2778	1047	773	173	80	33	101	22	23	2
MLK_MOD-6_5-HT1A	3005	1260	857	46	116	8	137	31	4	0
MLK_MOD-7_5-HT1A	3359	1441	892	62	158	6	149	23	1	0
MLK_MOD-8_5-HT1A	3116	1253	855	45	115	3	119	29	3	0
MLK_MOD-9_5-HT1A	2719	1208	880	65	119	7	145	46	2	0
MLK_MOD-10_5-HT1A	3317	1241	1002	67	89	5	129	50	4	0
MLK_MOD-11_5-HT1A	2755	1143	745	66	96	7	95	12	1	0
MLK_MOD-12_5-HT1A	3129	1358	849	55	141	8	151	27	1	0
MLK_MOD-13_5-HT1A	3164	1360	883	108	126	28	133	28	22	0
MLK_MOD-14_5-HT1A	2831	1292	791	25	121	4	127	22	0	0
MLK_MOD-15_5-HT1A	3087	1317	850	49	136	9	140	27	2	0
MLK_MOD-16_5-HT1A	3249	1369	869	261	118	75	124	23	57	3
MLK_MOD-17_5-HT1A	3361	1236	956	77	92	14	127	39	13	0
MLK_MOD-18_5-HT1A	3410	1251	941	54	93	6	115	29	4	0
MLK_MOD-19_5-HT1A	3488	1280	1023	76	88	6	132	52	3	0
MLK_MOD-20_5-HT1A	3270	1197	1015	60	73	5	133	67	7	0
MLK_MOD-21_5-HT1A	3558	1471	1028	66	117	5	159	48	3	0
MLK_MOD-22_5-HT1A	3779	1365	1090	53	83	8	138	50	5	0
MLK_MOD-23_5-HT1A	3775	1348	1114	59	85	7	147	60	4	0
MLK_MOD-24_5-HT1A	3298	1293	1017	57	109	6	154	53	3	0
MLK_MOD-25_5-HT1A	2882	1140	944	194	94	37	141	54	30	2
MLK_MOD-26_5-HT1A	2956	1402	917	44	145	7	177	43	3	0
MLK_MOD-27_5-HT1A	3069	1135	961	236	73	77	129	49	57	5
MLK_MOD-28_5-HT1A	3084	1353	850	42	126	7	133	27	1	0
MLK_MOD-29_5-HT1A	3064	1566	804	198	191	40	188	23	29	1
MLK_MOD-30_5-HT1A	2634	1131	850	62	102	8	129	41	5	0
MLK_MOD-31_5-HT1A	3774	1616	952	52	131	4	122	20	1	0
MLK_MOD-32_5-HT1A	3435	1239	1004	51	79	4	115	38	4	0
MLK_MOD-33_5-HT1A	3444	1256	999	54	89	5	124	42	5	0
MLK_MOD-34_5-HT1A	2833	1039	1004	71	68	4	128	62	7	0
MLK_MOD-35_5-HT1A	3439	1258	988	54	84	4	114	41	4	0
MLK_MOD-36_5-HT1A	2650	1007	968	69	71	4	130	69	9	0
MLK_MOD-37_5-HT1A	2990	1378	835	43	126	5	135	20	1	0
MLK_MOD-38_5-HT1A	3316	1279	949	65	95	7	118	24	1	0
MLK_MOD-39_5-HT1A	3389	1198	969	90	77	12	113	43	16	1
MLK_MOD-40_5-HT1A	3108	1254	862	52	109	8	129	29	3	0
MLK_MOD-41_5-HT1A	3524	1493	966	69	125	9	128	23	2	0
MLK_MOD-42_5-HT1A	4104	1407	1090	63	84	3	96	22	2	0
MLK_MOD-43_5-HT1A	3524	1252	946	50	76	5	98	28	1	0
MLK_MOD-44_5-HT1A	3404	1444	923	117	119	31	126	21	17	0
MLK_MOD-45_5-HT1A	3267	1453	906	34	144	5	140	27	1	0
MLK_MOD-46_5-HT1A	3355	1460	998	33	122	4	156	40	1	0
MLK_MOD-47_5-HT1A	2951	1076	1059	52	74	6	164	77	6	0
MLK_MOD-48_5-HT1A	3201	1217	1160	56	104	6	188	82	4	0
MLK_MOD-49_5-HT1A	3633	1634	1003	71	174	9	166	23	3	0
MLK_MOD-50_5-HT1A	3497	1517	968	46	152	4	154	26	1	0
Buspirone_5-HT1A	2650	888	1268	42	63	2	217	141	10	0
Note:
CC: Carbon-carbon interaction
CO: Carbon-oxygen interaction
CN: Carbon-nitrogen interaction
CX: Carbon-any heavy atom interaction
OO: Oxygen-oxygen interaction
OX: Oxygen-any heavy atom interaction
NO: Nitrogen-oxygen interaction
NN: Nitrogen-nitrogen interaction
NX: Nitrogen-any heavy atom interaction
XX: Any heavy-heavy atom interaction
